# Supplementary material for: Astrocytic HIV-1 Nef Expression Decreases Glutamate Transporter Expression in the Nucleus Accumbens and Increases Cocaine-Seeking Behavior in Rats
Source: Pharmaceuticals (Basel). 2025 Jan 1;18(1):40. doi: 10.3390/ph18010040 (PMC11769493; doi:10.3390/ph18010040)
Supplement: Supplementary file 1 [file pharmaceuticals-18-00040-s001.zip]

Archive with 1 entries (1 files):
- pharmaceuticals-3355145-supplementary.pdf
